# Supplementary material for: Beyond Wrinkle Efficacy: Toward a Broader Assessment of Longitudinal Compatibility in Routine Upper-Face Aesthetic BoNT-A
Source: Toxins (Basel). 2026 May 19;18(5):232. doi: 10.3390/toxins18050232 (PMC13211441; doi:10.3390/toxins18050232)
Supplement: Supplementary file 1 [file toxins-18-00232-s001.zip]

Archive with 1 entries (1 files):
- toxins-4242802 - Supplementary_tables.pdf
